# Supplementary material for: Impact of Comorbidities on SARS-CoV-2 Viral Entry-Related Genes
Source: J Pers Med. 2020 Sep 25;10(4):146. doi: 10.3390/jpm10040146 (PMC7720121; doi:10.3390/jpm10040146)
Supplement: Supplementary file 1 [file jpm-10-00146-s001.zip]

Archive with 7 entries (7 files):
- Figure S1.tif
- Figure S2.tif
- Figure S3.tif
- Figure S4.tif
- Figure S5.tif
- Supplementary Figures Final proofread.docx
- Supplementary File 1.xlsx
