# Supplementary material for: Impact of Comorbidities on SARS-CoV-2 Viral Entry-Related Genes
Source: J Pers Med. 2020 Sep 25;10(4):146. doi: 10.3390/jpm10040146 (PMC7720121; doi:10.3390/jpm10040146)
Supplement: Supplementary file 1 [file jpm-10-00146-s001.zip › Supplementary File 1.xlsx]

## Sheet: Sheet1
DataSet Summary				Treated		Baseline
	Dataset	Tissue	Disease	Treated	n	Baseline	n	Description
Pulmonary Tissue
1	GSE18965	Airway epithelial cells	Asthma	Asthma Atopic	9	Healthy non-atopic	7	Analysis of airway epithelial cells (AEC) from children with asthma and healthy non-atopic controls.
2	GSE41649	Bronchial Biopsy	Asthma	Allergic Asthma	4	Healthy no allergy	4	Healthy controls without history of allergy and asthma and allergic asthmatic subjects according to the American Thoracic Society (ATS) criteria were selected.
3	GSE2125	Alveolar Macrophages	Asthma	non-smoker asthma	15	non-smoker healthy	15	Analysis of alveolar macrophages from 15 Asthmatics and 15 non-smokers.
4	E-GEOD-63142	Bronchial Epithelial Cells	Asthma	Severe asthma	56	Normal	26	Transcription profiling by array of bronchial epithelial cells from severe asthmatic, mild-moderate asthmatic and non-asthmatic patients
5	E-GEOD-63142	Bronchial Epithelial Cells	Asthma	Mild-Moderate asthma	72	Normal	26	Transcription profiling by array of bronchial epithelial cells from severe asthmatic, mild-moderate asthmatic and non-asthmatic patients
6	E-GEOD-19187	Nasal Epithelium	Asthma	Rhinitis with controlled asthma	7	Normal	11	Nasal epithelium gene expression profiling in child respiratory allergic disease
7	E-GEOD-19187	Nasal Epithelium	Asthma	Rhinitis with uncontrolled asthma	6	Normal	11	Nasal epithelium gene expression profiling in child respiratory allergic disease
8	E-GEOD-44077	Tumor Tissue	Cancer	Non-small cell lung cancer (NSCLC) - tumor tissue	23	Normal tissue	23	Gene expression profiling of the adjacent airway field cancerization in early stage NSCLC
9	GSE19804	Tumor Tissue	Cancer	Non-small cell lung cancer (NSCLC) - Female - tumor tissue	60	adjacent normal tissue	60	Genome-wide screening of transcriptional modulation in non-smoking female lung cancer in Taiwan
10	E-GEOD-43458	Tumor Tissue	Cancer	Never smoked adenocarcinoma - tumor tissue	40	Never smoked normal	30	Gene expression profiling of lung adenocarcinomas and normal lung tissue
11	E-GEOD-60052	Tumor Tissue	Cancer	small cell lung cancer (SCLC) - tumor tissue	79	normal tissue	7	RNA-seq of primary tumors from 79 small cell lung cancer patients and 7 normal lung tissue
12	GSE5057	Large Airway Epithelium	Smoking	Normal Smoker	6	Normal Non-Smoker	5	Comparison of gene expression in airway epithelial cells of the large airways of phenotypic normal smokers vs normal non-smokers.
13	GSE3320	Small Airways Epithelium	Smoking	Normal Smoker	6	Normal Non-Smoker	5	Comparison of gene expression in airway epithelial cells of the small airways of phenotypic normal smokers vs normal non-smokers.
14	GSE2125	Alveolar Macrophages	Smoking	Smoker	15	non-smoker healthy	15	Analysis of alveolar macrophages from 15 cigarette smokers and 15 non-smokers.
15	E-MTAB-6040	BALF	Other	Chronic lung allograft dysfunction	5	Normal	5	Gene expression profiling of bronchoalveolar lavage cells during Aspergillus colonization of the lung allograft
16	GSE21411	Lung	Other	Usual Interstitial Pneumonia/Idiopathic Pulmonary Fibrosis (UIP/PF)	11	Normal lung transplant	1	Systems biology of interstitial lung diseases
17	GSE21411	Lung	Other	Non-Specific Interstitial Pneumonia (NSIP)	5	Normal lung transplant	1	Systems biology of interstitial lung diseases
Renal Tissue
1	GSE104948	Glomeruli	Hypertension	Hypertension	15	Healthy living donor	3	Glomerular Transcriptome from European Renal cDNA Bank subjects and living donors
2	GSE28345	Renal Cortex	Hypertension	Hypertension	5	Control	3	Renal cortex expression differences between hypertensive and normotensive patients
3	GSE104954	Tubulointerstitium	Hypertension	Hypertension	20	Healthy living donor	3	Tubulointerstitial transcriptome from ERCB subjects with chronic kidney disease and living donor biopsies.
4	GSE28360	Renal Medulla	Hypertension	Hypertension	9	Control	5	Renal medulla expression differences between hypertensive and normotensive patients
5	GSE104948	Glomeruli	Diabetes	Diabetic Nephropathy	5	Healthy living donor	3	Glomerular Transcriptome from European Renal cDNA Bank subjects and living donors
6	GSE30528	Glomeruli	Diabetes	Diabetes	9	Control	13	Transcriptome Analysis of Human Diabetic Kidney Disease (DKD Glomeruli vs. Control Glomeruli)
7	GSE104954	Tubulointerstitium	Diabetes	Diabetic Nephropathy	10	Healthy living donor	3	Tubulointerstitial transcriptome from ERCB subjects with chronic kidney disease and living donor biopsies.
8	GSE30529	Tubulointerstitium	Diabetes	Diabetes	10	Control	12	Transcriptome Analysis of Human Diabetic Kidney Disease (DKD Tubuli vs. Control Tubuli)
9	GSE66494	kidney biopsy	CKD	CKD	54	Control	8	Development of gene expression profiles in human chronic kidney disease
10	GSE12682	Tubulointerstitium	CKD	CKD	23	Healthy	13	Expression data from Human Kidney (HK) samples
11	GSE20602	Glomeruli	CKD	Nephrosclerosis	14	Control	4	Expression data from microdissected glomeruli to examine the role of hypoxia in glomerulosclerosis of human Nephrosclerosis
12	GSE32591	Glomeruli	CKD	Lupus Nephritis	32	Healthy living donor	14	Expression data from human with lupus nephritis (LN)
13	GSE32591	Tubulointerstitium	CKD	Lupus Nephritis	32	Healthy living donor	15	Expression data from human with lupus nephritis (LN)
14	GSE46699	Kidney Biopsy	Other	Obese	12	Healthy	28	Smoking and Obesity Related Molecular Alterations in Clear Cell Renal Cell Carcinoma
15	GSE46699	Kidney Biopsy	Other	Smoking	16	Healthy	28	Smoking and Obesity Related Molecular Alterations in Clear Cell Renal Cell Carcinoma
16	GSE46699	Kidney Biopsy	Other	Smoking and obesity	7	Healthy	28	Smoking and Obesity Related Molecular Alterations in Clear Cell Renal Cell Carcinoma
17	GSE46699	Kidney Biopsy	Other	Tumor tissue	32	Healthy	28	Smoking and Obesity Related Molecular Alterations in Clear Cell Renal Cell Carcinoma
Cardiac Tissue
1	GSE1145	Left Ventricle	Cardiomyopathy	Idiopathic dilated cardiomyopathy	15	Normal	11	Examination of left ventricle in idiopathic dilated and ischemic cardiomyopathy. Diseased ventricles examined in reference to normal.
2	GSE67492	Right Ventricle	Cardiomyopathy	Idiopathic dilated cardiomyopathy	2	Control	2	Expression data from human heart right ventricular wall
3	GSE42955	Left Ventricle	Cardiomyopathy	Dilated cardiomyopathy	12	Control	5	microarrays to evaluate the impact of heart failure on human nucleocytoplasmic transport-related genes examining simultaneoulsly both dilated and ischemic human cardiomyopathies compared to normal hearts
4	GSE3585	Left Ventricle	Cardiomyopathy	Dilated cardiomyopathy	7	non-failing heart	5	Dilated Cardiomyopathy and Non Failing Biopsies
5	GSE10161	Left Ventricle	Other	Aortic Stenosis	20	Control	7	Integrated genomic approaches implicate osteoglycin (Ogn) in the regulation of left ventricular mass
6	GSE3586	Middle Septum	Cardiomyopathy	Dilated cardiomyopathy	13	non-failing heart	15	Dilated Cardiomyopathy and Non Failing Septal Biopsies
7	GSE120836	Cardiac Myocytes	Cardiomyopathy	Dilated cardiomyopathy	5	Control	5	Differential Gene Expression and DNA Methylation in Human Dilated Cardiomyopathy
8	GSE26887	Left Ventricle	Other	Type 2 Diabetes and Ischemic HF	19	Control	5	Transcriptome analysis of diabetic and non diabetic patients affected by post-ischemic heart failure
9	GSE42955	Left Ventricle	Cardiomyopathy	Ischemic cardiomyopathy	12	Control	5	microarrays to evaluate the impact of heart failure on human nucleocytoplasmic transport-related genes examining simultaneoulsly both dilated and ischemic human cardiomyopathies compared to normal hearts
10	GSE1145	Left Ventricle	Cardiomyopathy	Ischemic cardiomyopathy	11	Normal	11	Examination of left ventricle in idiopathic dilated and ischemic cardiomyopathy. Diseased ventricles examined in reference to normal.
Blood & PBMCs
1	GSE24752	PBMCs	Hypertension	hypertensive	3	normotensive	3	Microarray Analysis of differential gene expression in peripheral blood cells of patients with human essential hypertension
2	GSE75360	PBMCs	Hypertension	African American Female Hypertension	10	normotensive	11	Racial differences in microRNA and gene expression in hypertensive women
3	GSE75360	PBMCs	Hypertension	White Female Hypertension	10	normotensive	11	Racial differences in microRNA and gene expression in hypertensive women
4	GSE48424	Whole Blood	Hypertension	Preeclampsia	19	controls	19	Severe preeclampsia: new blood circulating biomarkers
5	GSE69601	Whole Blood	Hypertension	Idiopathic Portal Hypertension	3	control	3	Expression data from patients of idiopathic portal hypertension
6	E-TABM-666	Whole Blood	Diabetes	Type 1 Diabetes in children	3	normal	3	Transcription profiling human whole blood from children with pre-type1diabetes
7	GSE9006	PBMCs	Diabetes	Type 1 Diabetes in children	43	healthy	24	Gene expression in PBMCs from children with diabetes
8	GSE55098	PBMCs	Diabetes	Type 1 Diabetes	12	normal controls	10	Expression data from peripheral blood mononuclear cell in patients with type 1 diabetes compared with normal controls
9	GSE9006	PBMCs	Diabetes	Type 2 Diabetes in children	12	healthy	24	Gene expression in PBMCs from children with diabetes
10	GSE23561	Whole Blood	Diabetes	Type 2 Diabetes	8	control	9	Peripheral blood gene expression profiles in metabolic syndrome, coronary artery disease and type 2 diabetes
11	GSE131793	PBMCs	Pulmonary	Pulmonary Arterial Hypertension	10	healthy	10	Meta-analysis of Blood Genome-Wide Expression Profiling Studies in Pulmonary Arterial Hypertension
12	GSE42057	PBMCs	Pulmonary	COPD	94	controls	42	Peripheral blood mononuclear cell gene expression in chronic obstructive pulmonary disease
13	GSE59019	PBMCs	Pulmonary	Severe Asthma	6	control nonasthmatics	6	The impact of low molecular weight hyaluronan on the lipidomic profile and global gene expression of peripheral blood mononuclear cells in asthma
14	GSE16032	PBMCs	Pulmonary	Acute Asthma Exacerbation	25	Convalscent	25	Gene expression data from severe asthmatic children: PBMC profiles during acute exacerbation versus convalescence
15	GSE15072	PBMCs	CKD	CKD stage II-III Pre-Dialysis	9	healthy	8	Expression profiling by array-Mitochondrial dysregulation and oxidative stress in patients with chronic kidney disease
16	GSE37171	Whole Blood	CKD	Uremic Pre-Dialysis	15	Healthy	20	Expression data from uremic patients and 20 healthy controls (normals)
17	GSE15072	PBMCs	CKD	Hemodialysis	17	healthy	8	Expression profiling by array-Mitochondrial dysregulation and oxidative stress in patients with chronic kidney disease
18	GSE37171	Whole Blood	CKD	Uremic Dialysis	48	Healthy	20	Expression data from uremic patients and 20 healthy controls (normals)
19	GSE87493	PBMCs	Obesity	Obese Children	12	healthy	20	Gene expression in blood of obese pediatric patients
20	GSE69039	PBMCs	Obesity	BMI 27-30	14	normal weight subject	4	Differences in metabolic biomarkers in the blood and gene expression profiles of peripheral blood mononuclear cells among normal weight, mildly obese, and moderately obese subjects
21	GSE32575	CD14+ Monocytes	Obesity	BMI 45	18	lean controls	6	Transcriptome analysis of circulating monocytes in obese patients before and three months after bariatric surgery
22	GSE23561	Whole Blood	Other	Coronary Artery Disease	6	control	9	Peripheral blood gene expression profiles in metabolic syndrome, coronary artery disease and type 2 diabetes
23	GSE66360	Circulating Endothelial cells	Other	Myocardial Infarction	49	healthy cohorts	50	Whole Blood Molecular Signature for the Identification of Acute Myocardial Infarction Without Relying Upon Myonecrosis (microarray)
